# Supplementary material for: Experiences and Attitudes of People with HIV/AIDS: A Systematic Review of Qualitative Studies
Source: Int J Environ Res Public Health. 2020 Jan 19;17(2):639. doi: 10.3390/ijerph17020639 (PMC7014086; doi:10.3390/ijerph17020639)
Supplement: Supplementary file 1 [file ijerph-17-00639-s001.zip]

Archive with 2 entries (2 files):
- Supplementary-TableS1.docx
- Supplementary-TableS2.docx
